# Supplementary material for: Comparative anatomy and salt management of Sonneratia caseolaris (L.) Engl. (Lythraceae) grown in saltwater and freshwater
Source: PeerJ. 2021 Feb 25;9:e10962. doi: 10.7717/peerj.10962 (PMC7916540; doi:10.7717/peerj.10962)
Supplement: Supplemental Information 1 [file peerj-09-10962-s001.csv]

environment	structure	rep1	rep2	rep3	rep4	rep5
saltwater	Leaf	229.7	231.1	230.6	226.8	228.2
saltwater	cableRoot_periderm	225	211.7	217.2	224	217.6
saltwater	cableRoot_cortexStele	580	580.4	592.4	588.1	577.6
saltwater	pneumatophore_periderm	329.9	320.1	329.6	326.8	329.3
saltwater	pneumatophore_cortexStele	323.2	323.7	323.4	322.9	319.9
saltwater	FeedlingRoot	395.7	389.2	372.3	391.2	392.2
saltwater	AnchorRoot	515	509.6	513.4	501.8	518.6
saltwater	Stem_Bark	200.9	201.3	201.7	200.7	200.4
saltwater	Stem_Wood	65.3	63.78	65.04	64.75	64.89
freshwater	Leaf	236.3	233.9	234.4	228.3	234.8
freshwater	cableRoot_periderm	258.4	278.9	277.7	248.2	277
freshwater	cableRoot_cortexStele	231.7	233.6	229	229.1	224.4
freshwater	pneumatophore_periderm	169	168.8	166	166.5	170.8
freshwater	pneumatophore_cortexStele	223.7	220.5	220.2	219.1	220.2
freshwater	FeedlingRoot	237.2	235.8	234.4	238.7	241.9
freshwater	AnchorRoot	266	267.5	262.9	268.5	263.8
freshwater	Stem_Bark	112.2	110.2	108.9	110.3	109.2
freshwater	Stem_Wood	89.2	88.23	89.53	89.09	89.71
