# Supplementary material for: Comparative anatomy and salt management of Sonneratia caseolaris (L.) Engl. (Lythraceae) grown in saltwater and freshwater
Source: PeerJ. 2021 Feb 25;9:e10962. doi: 10.7717/peerj.10962 (PMC7916540; doi:10.7717/peerj.10962)
Supplement: Supplemental Information 3 [file peerj-09-10962-s003.csv]

environment	Voucher	palisadeupper	palisadelower	spongy	upperepidermis	lowerepidermis	total.thickness
saltwater	1no1	99.396	74.142	126.226	14.091	13.133	326.988
saltwater	1no2	98.261	71.934	132.315	14.110	11.849	328.468
saltwater	1no3	62.714	71.133	153.591	9.832	8.940	306.211
saltwater	1no4	103.254	71.296	140.312	13.126	15.370	343.357
saltwater	1no5	99.261	86.928	152.774	13.456	12.462	364.880
saltwater	1no6	91.401	74.789	144.165	14.391	12.156	336.902
saltwater	1no7	95.244	83.991	126.817	13.127	11.821	331.001
saltwater	1no8	106.117	83.309	133.973	13.127	12.789	349.314
saltwater	1no9	101.708	69.379	137.136	13.125	15.049	336.398
saltwater	1no10	79.936	62.963	151.769	15.667	14.721	325.056
freshwater	B2no1	104.831	91.365	159.411	13.502	9.066	378.176
freshwater	B2no2	84.900	78.960	185.489	12.627	11.274	373.250
freshwater	B2no3	96.531	88.306	189.842	11.573	9.721	395.973
freshwater	B2no4	107.718	79.457	167.936	12.147	11.424	378.683
freshwater	B2no5	88.772	83.785	189.253	12.914	10.246	384.971
freshwater	B2no6	87.306	71.512	184.900	12.021	8.563	364.301
freshwater	B2no7	96.373	88.327	179.740	10.904	10.504	385.848
freshwater	B2no8	106.879	81.424	218.757	13.925	9.996	430.981
freshwater	B2no9	91.831	73.047	202.265	11.242	9.965	388.351
freshwater	B2no10	86.592	87.247	210.656	12.052	11.243	407.789
